# Supplementary material for: Identification and Antioxidant Characterization of Caffeic Acid–Cysteine Adduct in Meat Products Supplemented with Dandelion Extract
Source: Foods. 2026 May 17;15(10):1770. doi: 10.3390/foods15101770 (PMC13205189; doi:10.3390/foods15101770)
Supplement: Supplementary file 1 [file foods-15-01770-s001.zip]

Archive with 1 entries (1 files):
- foods-4302427-supplementary.pdf
